# Supplementary material for: LbCML38 and LbRH52, two reference genes derived from RNA-Seq data suitable for assessing gene expression in Lycium barbarum L
Source: Sci Rep. 2016 Nov 14;6:37031. doi: 10.1038/srep37031 (PMC5107986; doi:10.1038/srep37031)
Supplement: Supplementary Table S1 [file srep37031-s2.xls]

## Sheet: sheet 1
LbCML38 and LbRH52, two reference genes derived from RNA-Seq data suitable for assessing gene expression in Lycium barbarum L.
Lei GONG1,†, Yajun YANG2,†, Yuchao CHEN1, Jing SHI2, Yuxia SONG1,* and Hongxia ZHANG3,4*
1Ningxia Key Laboratory for Agrobiotechnology,Agricultural Bio-Technology Center,Ningxia Academy of Agriculture and Forestry Science, 590 Huanghe East Road, Yinchuan, Ningxia Hui Nationality Autonomous Region, China 750002
2School of Life Sciences, Ningxia University, 489 Helanshan West Road, Yinchuan, Ningxia Hui Nationality Autonomous Region, China 750021
3National Key Laboratory of Plant Molecular Genetics, Shanghai Institute of Plant Physiology and Ecology, Chinese Academy of Sciences, 300 Fenglin Road, Shanghai, China 200032
4College of Agriculture, Ludong University,186 Hongqizhong Road, Yantai, China 264025
*Corresponding: hxzhang@sippe.ac.cn, songyx666@163.com
†These authors contributed equally to this work.
Supplementary Tables
Table S1. Expression stability values and ranking order sorted by development stage with four different statistical algorithms
	RefFinder				GeNorm				Normfinder				BestKeeper
Ranking order	Stage 2	Stage 3	Stage 4	Stage 7	Stage 2	Stage 3	Stage 4	Stage 7	Stage 2	Stage 3	Stage 4	Stage 7	Stage 2	Stage 3	Stage 4	Stage 7
1	LbActin7	LbRH52	LbCML38	LbRH52	LbTBP & LbUBQ	LbCML38 & LbRH52	LbEF1α & LbRH52	LbCYC & LbRH52	LbActin7	LbRH52	LbCML38	LbCYC	LbHSP90	LbPP2A	LbEF1β	LbRH52
2	LbCYC	LbCML38	LbPP2A	LbCYC					LbCYC	LbCML38	LbPP2A	LbRH52	LbPP2A	LbHSP90	LbActin7	LbCYC
3	LbHIS3	LbHIS3	LbRH52	LbCML38	LbCYP	LbHIS3	LbHIS3	LbCML38	LbCML38	LbCYC	LbLEA	LbCML38	LbRH52	LbRPL7A	LbTBP	LbEF1β
4	LbCML38	LbCYC	LbEF1α	LbEF1β	LbEIF4A	LbLEA	LbPP2A	LbCYP	LbHIS3	LbHIS3	LbSKIP	LbEF1β	LbLEA	LbEF1β	LbEF1α	LbCML38
5	LbLEA	LbLEA	LbHIS3	LbCYP	LbEF1β	LbCYC	LbCML38	LbEF1β	LbLEA	LbUBQ	LbEIF4A	LbCYP	LbHIS3	LbLEA	LbRH52	LbPP2A
6	LbTBP	LbUBQ	LbLEA	LbPP2A	LbGAPDH	LbUBQ	LbRPL7A	LbPP2A	LbSKIP	LbEIF4A	LbHIS3	LbPP2A	LbCML38	LbHIS3	LbHIS3	LbCYP
7	LbRH52	LbEIF4A	LbSKIP	LbActin7	LbSKIP	LbEIF4A	LbSKIP	LbEIF4A	LbRH52	LbLEA	LbRH52	LbHIS3	LbCYC	LbEIF4A	LbPP2A	LbEIF4A
8	LbUBQ	LbPP2A	LbEIF4A	LbEIF4A	LbActin7	LbCYP	LbLEA	LbActin7	LbEF1β	LbCYP	LbRPL7A	LbEIF4A	LbRPL7A	LbGAPDH	LbRPL7A	LbHIS3
9	LbSKIP	LbEF1β	LbRPL7A	LbHIS3	LbCYC	LbSKIP	LbEIF4A	LbSKIP	LbEIF4A	LbSKIP	LbGAPDH	LbActin7	LbTUB	LbCML38	LbCML38	LbActin7
10	LbHSP90	LbCYP	LbEF1β	LbSKIP	LbCML38	LbEF1β	LbGAPDH	LbGAPDH	LbCYP	LbEF1β	LbEF1α	LbSKIP	LbActin7	LbRH52	LbLEA	LbSKIP
11	LbEF1β	LbHSP90	LbTBP	LbGAPDH	LbHIS3	LbActin7	LbCYP	LbEF1α	LbTBP	LbGAPDH	LbCYP	LbGAPDH	LbSKIP	LbUBQ	LbSKIP	LbGAPDH
12	LbCYP	LbRPL7A	LbActin7	LbEF1α	LbLEA	LbGAPDH	LbCYC	LbTBP	LbUBQ	LbActin7	LbCYC	LbLEA	LbEF1β	LbActin7	LbEIF4A	LbLEA
13	LbEIF4A	LbSKIP	LbGAPDH	LbLEA	LbRH52	LbTBP	LbUBQ	LbHIS3	LbHSP90	LbTBP	LbUBQ	LbHSP90	LbEIF4A	LbCYC	LbGAPDH	LbHSP90
14	LbPP2A	LbGAPDH	LbCYP	LbTBP	LbEF1α	LbRPL7A	LbTBP	LbUBQ	LbGAPDH	LbRPL7A	LbTBP	LbEF1α	LbCYP	LbTUB	LbCYP	LbEF1α
15	LbGAPDH	LbActin7	LbCYC	LbHSP90	LbHSP90	LbPP2A	LbEF1β	LbLEA	LbPP2A	LbPP2A	LbHSP90	LbTBP	LbTBP	LbCYP	LbCYC	LbUBQ
16	LbRPL7A	LbTBP	LbUBQ	LbUBQ	LbPP2A	LbHSP90	LbActin7	LbHSP90	LbEF1α	LbHSP90	LbEF1β	LbUBQ	LbUBQ	LbSKIP	LbUBQ	LbTBP
17	LbTUB	LbTUB	LbHSP90	LbRPL7A	LbRPL7A	LbEF1α	LbHSP90	LbRPL7A	LbRPL7A	LbTUB	LbActin7	LbRPL7A	LbGAPDH	LbTBP	LbHSP90	LbRPL7A
18	LbEF1α	LbEF1α	LbTUB	LbTUB	LbTUB	LbTUB	LbTUB	LbTUB	LbTUB	LbEF1α	LbTUB	LbTUB	LbEF1α	LbEF1α	LbTUB	LbTUB
