# Supplementary material for: LbCML38 and LbRH52, two reference genes derived from RNA-Seq data suitable for assessing gene expression in Lycium barbarum L
Source: Sci Rep. 2016 Nov 14;6:37031. doi: 10.1038/srep37031 (PMC5107986; doi:10.1038/srep37031)
Supplement: Supplementary Table S2 [file srep37031-s3.xls]

## Sheet: Sheet1
LbCML38 and LbRH52, two reference genes derived from RNA-Seq data suitable for assessing gene expression in Lycium barbarum L.
Lei GONG1,†, Yajun YANG2,†, Yuchao CHEN1, Jing SHI2, Yuxia SONG1,* and Hongxia ZHANG3,4*
1Ningxia Key Laboratory for Agrobiotechnology,Agricultural Bio-Technology Center,Ningxia Academy of Agriculture and Forestry Science, 590 Huanghe East Road, Yinchuan, Ningxia Hui Nationality Autonomous Region, China 750002
2School of Life Sciences, Ningxia University, 489 Helanshan West Road, Yinchuan, Ningxia Hui Nationality Autonomous Region, China 750021
3National Key Laboratory of Plant Molecular Genetics, Shanghai Institute of Plant Physiology and Ecology, Chinese Academy of Sciences, 300 Fenglin Road, Shanghai, China 200032
4College of Agriculture, Ludong University,186 Hongqizhong Road, Yantai, China 264025
*Corresponding: hxzhang@sippe.ac.cn, songyx666@163.com
†These authors contributed equally to this work.
Supplementary Tables
Table S2. Expression stability values and ranking order sorted by treatment condition with four different statistical algorithms
	RefFinder		GeNorm		Normfinder		BestKeeper
Ranking order	Control (C)	Drought (D)	Control (C)	Drought (D)	Control (C)	Drought (D)	Control (C)	Drought (D)
1	LbRH52	LbCML38	LbCYP & LbCYC	LbCYC & LbCML38	LbRH52	LbCML38	LbPP2A	LbHIS3
2	LbEIF4A	LbCYC			LbEIF4A	LbCYC	LbEIF4A	LbPP2A
3	LbCYP	LbRH52	LbCML38	LbRH52	LbCML38	LbRH52	LbRH52	LbRH52
4	LbCML38	LbHIS3	LbRH52	LbSKIP	LbCYP	LbHIS3	LbEF1β	LbCML38
5	LbCYC	LbSKIP	LbEIF4A	LbEIF4A	LbCYC	LbCYP	LbLEA	LbEF1β
6	LbPP2A	LbCYP	LbHIS3	LbCYP	LbHIS3	LbSKIP	LbHIS3	LbCYC
7	LbHIS3	LbPP2A	LbPP2A	LbHIS3	LbPP2A	LbEIF4A	LbCML38	LbLEA
8	LbEF1β	LbEF1β	LbLEA	LbEF1β	LbEF1β	LbPP2A	LbCYC	LbActin7
9	LbLEA	LbEIF4A	LbEF1β	LbActin7	LbLEA	LbEF1β	LbHSP90	LbSKIP
10	LbActin7	LbActin7	LbActin7	LbTBP	LbActin7	LbActin7	LbActin7	LbRPL7A
11	LbSKIP	LbLEA	LbSKIP	LbEF1α	LbSKIP	LbLEA	LbCYP	LbTBP
12	LbUBQ	LbTBP	LbEF1α	LbGAPDH	LbEF1α	LbTBP	LbUBQ	LbCYP
13	LbEF1α	LbGAPDH	LbUBQ	LbUBQ	LbUBQ	LbGAPDH	LbRPL7A	LbTUB
14	LbGAPDH	LbUBQ	LbGAPDH	LbPP2A	LbGAPDH	LbUBQ	LbGAPDH	LbUBQ
15	LbHSP90	LbEF1α	LbTBP	LbLEA	LbTBP	LbEF1α	LbSKIP	LbEIF4A
16	LbRPL7A	LbRPL7A	LbRPL7A	LbHSP90	LbRPL7A	LbHSP90	LbEF1α	LbHSP90
17	LbTBP	LbHSP90	LbHSP90	LbRPL7A	LbHSP90	LbRPL7A	LbTBP	LbEF1α
18	LbTUB	LbTUB	LbTUB	LbTUB	LbTUB	LbTUB	LbTUB	LbGAPDH
