# Supplementary material for: LbCML38 and LbRH52, two reference genes derived from RNA-Seq data suitable for assessing gene expression in Lycium barbarum L
Source: Sci Rep. 2016 Nov 14;6:37031. doi: 10.1038/srep37031 (PMC5107986; doi:10.1038/srep37031)
Supplement: Supplementary Table S3 [file srep37031-s4.xls]

## Sheet: Sheet1
LbCML38 and LbRH52, two reference genes derived from RNA-Seq data suitable for assessing gene expression in Lycium barbarum L.
Lei GONG1,†, Yajun YANG2,†, Yuchao CHEN1, Jing SHI2, Yuxia SONG1,* and Hongxia ZHANG3,4*
1Ningxia Key Laboratory for Agrobiotechnology,Agricultural Bio-Technology Center,Ningxia Academy of Agriculture and Forestry Science, 590 Huanghe East Road, Yinchuan, Ningxia Hui Nationality Autonomous Region, China 750002
2School of Life Sciences, Ningxia University, 489 Helanshan West Road, Yinchuan, Ningxia Hui Nationality Autonomous Region, China 750021
3National Key Laboratory of Plant Molecular Genetics, Shanghai Institute of Plant Physiology and Ecology, Chinese Academy of Sciences, 300 Fenglin Road, Shanghai, China 200032
4College of Agriculture, Ludong University,186 Hongqizhong Road, Yantai, China 264025
*Corresponding: hxzhang@sippe.ac.cn, songyx666@163.com
†These authors contributed equally to this work.
Supplementary Tables
Table S3. Expression stability values and ranking order sorted by organ with four different statistical algorithms
	RefFinder			GeNorm			Normfinder			BestKeeper
Ranking order	Leaf (L)	Fruit (G)	Flower (F)	Leaf (L)	Fruit (G)	Flower (F)	Leaf (L)	Fruit (G)	Flower (F)	Leaf (L)	Fruit (G)	Flower (F)
1	LbRH52	LbActin7	LbActin7	LbCML38 & LbRH52	LbTBP & LbEF1α	LbTBP & LbUBQ	LbRH52	LbActin7	LbActin7	LbPP2A	LbEF1β	LbHSP90
2	LbCML38	LbCML38	LbCYC				LbEF1β	LbCML38	LbCYC	LbRPL7A	LbHSP90	LbPP2A
3	LbEF1β	LbCYC	LbHIS3	LbHIS3	LbCYC	LbCYP	LbCYC	LbCYC	LbCML38	LbTUB	LbPP2A	LbRH52
4	LbHIS3	LbTBP	LbCML38	LbEF1β	LbSKIP	LbEIF4A	LbCML38	LbRH52	LbHIS3	LbHIS3	LbRH52	LbLEA
5	LbCYC	LbEF1α	LbLEA	LbCYC	LbActin7	LbEF1β	LbActin7	LbCYP	LbLEA	LbRH52	LbActin7	LbHIS3
6	LbActin7	LbRH52	LbTBP	LbActin7	LbCML38	LbGAPDH	LbHIS3	LbHIS3	LbSKIP	LbLEA	LbCML38	LbCML38
7	LbTUB	LbEF1β	LbRH52	LbCYP	LbCYP	LbSKIP	LbEIF4A	LbTBP	LbRH52	LbHSP90	LbHIS3	LbCYC
8	LbPP2A	LbCYP	LbUBQ	LbGAPDH	LbEIF4A	LbActin7	LbTUB	LbEF1α	LbEF1β	LbEF1β	LbLEA	LbRPL7A
9	LbEIF4A	LbPP2A	LbSKIP	LbSKIP	LbRH52	LbCYC	LbCYP	LbEF1β	LbEIF4A	LbCML38	LbEIF4A	LbTUB
10	LbRPL7A	LbHIS3	LbHSP90	LbEIF4A	LbPP2A	LbCML38	LbLEA	LbPP2A	LbCYP	LbActin7	LbCYP	LbActin7
11	LbGAPDH	LbHSP90	LbEF1β	LbUBQ	LbEF1β	LbHIS3	LbGAPDH	LbEIF4A	LbTBP	LbEIF4A	LbCYC	LbSKIP
12	LbCYP	LbEIF4A	LbCYP	LbTBP	LbHIS3	LbLEA	LbSKIP	LbSKIP	LbUBQ	LbCYC	LbEF1α	LbEF1β
13	LbLEA	LbSKIP	LbEIF4A	LbEF1α	LbLEA	LbRH52	LbUBQ	LbLEA	LbHSP90	LbGAPDH	LbTBP	LbEIF4A
14	LbSKIP	LbLEA	LbPP2A	LbTUB	LbHSP90	LbEF1α	LbEF1α	LbHSP90	LbGAPDH	LbUBQ	LbRPL7A	LbCYP
15	LbUBQ	LbGAPDH	LbGAPDH	LbLEA	LbGAPDH	LbHSP90	LbTBP	LbGAPDH	LbPP2A	LbSKIP	LbGAPDH	LbTBP
16	LbHSP90	LbRPL7A	LbRPL7A	LbPP2A	LbUBQ	LbPP2A	LbPP2A	LbUBQ	LbEF1α	LbTBP	LbSKIP	LbUBQ
17	LbTBP	LbUBQ	LbTUB	LbRPL7A	LbRPL7A	LbRPL7A	LbRPL7A	LbRPL7A	LbRPL7A	LbCYP	LbTUB	LbGAPDH
18	LbEF1α	LbTUB	LbEF1α	LbHSP90	LbTUB	LbTUB	LbHSP90	LbTUB	LbTUB	LbEF1α	LbUBQ	LbEF1α
